# Supplementary material for: Not-So-Rare Defects of RBC Lipidic Composition: Four New Cases of Flippase Deficiency Due to ATP11C Mutations
Source: Int J Mol Sci. 2025 Aug 10;26(16):7722. doi: 10.3390/ijms26167722 (PMC12387066; doi:10.3390/ijms26167722)
Supplement: Supplementary file 1 [file ijms-26-07722-s001.zip]

Archive with 1 entries (1 files):
- ijms-3769101-supplementary.pdf
